# Supplementary material for: Trabecular-Like Scaffold Dictates Osteogenesis via Fluid Shear Stress-Induced Metabolic Reprogramming through the CAV1–HIF-1α Axis
Source: Research (Wash D C). 2026 Jun 16;9:1307. doi: 10.34133/research.1307 (PMC13270114; doi:10.34133/research.1307)
Supplement: Supplementary 1 — Figs. S1 to S10 Table S1 [file research.1307.f1.zip]

Archive with 12 entries (12 files):
- Figure S1.tif
- Figure S10.tif
- Figure S2.png
- Figure S3.tif
- Figure S4.tif
- Figure S5.tif
- Figure S6.tif
- Figure S7.tif
- Figure S8.tif
- Figure S9.tif
- Supplementary Materials.docx
- Table S1.docx
